# Supplementary material for: Development of Pelubiprofen Tromethamine with Improved Gastrointestinal Safety and Absorption
Source: Pharmaceutics. 2021 May 18;13(5):745. doi: 10.3390/pharmaceutics13050745 (PMC8158122; doi:10.3390/pharmaceutics13050745)
Supplement: Supplementary file 1 [file pharmaceutics-13-00745-s001.zip]

Archive with 1 entries (1 files):
- pharmaceutics-1220198-supplementary.pdf
